# Supplementary material for: Concentrations of trace elements in human milk: Comparisons among women in Argentina, Namibia, Poland, and the United States
Source: PLoS One. 2017 Aug 17;12(8):e0183367. doi: 10.1371/journal.pone.0183367 (PMC5560670; doi:10.1371/journal.pone.0183367)
Supplement: S1 Dataset — (CSV) [file pone.0183367.s001.csv]

ID	Population	Infant Sex	Infant Age (Days)	Parity Status	Zn (ug/L)	Ca (ug/L)	Fe (ug/L)	Cu (ug/L)	Pb (ug/L)	Mn (ug/L)	As (ug/L)
1	USA	male	224	primiparous	398.6914657	241951.1846	1137.467695	126.5592254	0.575004569	3.269742463	2.404225303
2	USA	female	119	multiparous	601.8942568	242269.6485	1142.999456	116.8157878	0.47954971	2.69401442	2.844060792
3	USA	female	116	primiparous	858.5114711	357404.6444	1644.75582	219.9039028	0.414309337	1.563230377	2.98283436
4	USA	female	50	primiparous	1614.464008	295684.8354	1506.117831	234.9280967	1.009087442	3.468887116	3.583564494
5	USA	male	341	multiparous	265.1879098	293633.5915	1385.781549	95.17329347	0.430924025	2.943843164	3.501997101
6	USA	male	262	primiparous	426.0920517	253291.5528	1204.150972	162.9759138	1.123763097	3.176164717	3.809798281
7	USA	female	121	primiparous	1468.597328	278675.9832	1204.504044	201.2945833	0.656872505	1.58817144	2.713716727
8	USA	male	81	primiparous	555.0416274	374951.5593	1847.059981	317.0893296	0.522685306	5.858385051	3.115233367
9	USA	female	66	primiparous	923.3564816	372848.8593	1753.910896	169.1592423	0.648352993	2.855252412	3.657272866
10	USA	female	334	primiparous	168.4528989	209760.3885	1109.866732	105.8886255	0.444879351	1.461664306	4.033588758
11	USA	female	238	multiparous	719.6590343	271869.4737	1274.517232	179.8568745	0.795383	3.419535913	3.57484886
12	USA	female	335	multiparous	696.7305016	284102.4156	1244.734441	125.6933278	0.585580063	2.307168487	3.732829023
13	USA	female	176	multiparous	325.1037299	332287.3564	1459.373194	237.4718015	0.774073482	2.773668347	3.815447205
14	USA	female	362	multiparous	147.5364012	217227.8629	1018.250917	71.47556701	1.563016504	4.847824172	2.680044956
15	USA	male	137	multiparous	264.6952866	281775.3354	1229.075202	84.26761134	0.543849678	1.777519861	4.919176402
16	USA	female	198	multiparous	959.1140509	226679.17	1048.779956	148.3926818	0.457046781	1.600591568	2.847496232
17	USA	female	217	primiparous	474.432752	214464.8475	1038.171753	234.0973724	1.369248021	2.095939329	6.023262226
18	USA	male	127	primiparous	360.7774642	253348.7099	1251.437386	226.6840768	0.485226005	1.921091777	2.919664452
19	USA	male	335	multiparous	1398.982654	138019.9598	837.4397357	178.0350118	0.452648555	2.478443743	2.835292762
20	USA	female	169	multiparous	731.8228455	234093.2274	1141.211448	154.6694253	2.097542222	2.088484534	3.378248496
21	Poland	male	357	primiparous	288.1803502	152942.5561	885.5227363	107.8178928	0.551681899	4.316744589	3.52618665
22	Poland	female	199	multiparous	656.1066771	198663.0072	922.0929897	195.1134574	0.56327389	2.197695807	3.993618567
23	Poland	female	174	multiparous	787.0049786	190259.6857	942.7313291	178.6269933	0.521488109	2.302050227	3.242973638
24	Poland	female	205	primiparous	313.9506502	247888.6816	1163.741258	177.1403492	0.748358952	2.016141868	3.767002146
25	Poland	female	362	primiparous	221.4795971	206576.1183	922.3151021	212.4289195	0.594902842	1.726649984	4.050057149
26	Poland	male	130	primiparous	2021.831729	187585.2817	886.4649204	205.1475732	1.108833615	2.742420814	3.247479542
27	Poland	male	120	primiparous	1133.401618	284770.0747	1333.958848	215.3774398	1.441781171	1.436054109	4.542977064
28	Poland	female	301	multiparous	786.3228744	204538.4545	965.2069597	82.95432522	1.3117483	1.061090733	3.098100162
29	Poland	male	375	primiparous	203.2383285	234668.0639	1046.468785	174.2315412	1.19181696	1.422380583	4.330900005
30	Poland	male	173	multiparous	1571.460946	222842.0175	898.4639675	225.7774531	1.147698254	1.078132848	3.944927743
31	Poland	male	224	multiparous	378.3689449	243902.8365	1063.453973	184.7221532	1.234171959	1.566824285	4.357547019
32	Poland	female	59	primiparous	518.2199566	293707.8318	1384.040561	238.9232729	1.140601344	1.74821717	3.69097747
33	Poland	male	124	multiparous	711.6067299	240339.5365	1016.870213	236.2708214	0.978238	0.631858797	3.200092182
34	Poland	male	80	multiparous	433.4957191	188479.6766	877.1962589	188.8444344	1.012928846	1.501046265	3.550250461
35	Poland	male	302	primiparous	911.9224451	286037.734	1148.006562	210.8053673	1.10597718	1.05316795	7.898518921
36	Poland	male	124	primiparous	960.0839261	213376.4983	881.7598228	144.5123871	1.080171892	1.922187582	3.536111382
37	Poland	female	301	primiparous	704.579056	220355.6996	1043.205681	110.3329458	1.047177253	2.858285269	3.845721742
38	Poland	female	163	multiparous	515.1400371	274033.7659	1100.048543	193.6450909	1.175202766	0.628849483	4.596040141
39	Poland	female	205	multiparous	482.4916842	203874.1556	802.4656268	193.9988039	0.94673829	0.218145412	3.030379032
40	Poland	female	156	multiparous	384.2705244	209061.4566	881.4802572	99.41049454	1.055168063	0.68915665	3.0841761
41	Poland	male	241	multiparous	666.3550228	209634.1691	820.7998198	226.7689656	1.291787008	1.051089801	3.14017769
42	Poland	female	73	primiparous	1374.614566	273294.1448	1133.409886	242.7837203	1.084274139	1.494520876	3.785675069
43	Poland	male	36	multiparous	1245.523076	235615.8469	933.3344856	252.4214349	1.193284035	1.442277102	3.237196014
44	Namibia	female	526	multiparous	34.24064459	36694.73215	735.7724531	55.59798161	2.150159795	11.17985507	11.19844936
45	Namibia	female	407	multiparous	876.9457224	102788.942	775.6983234	79.8647199	1.924320653	2.792322923	4.077865
46	Namibia	male	254	multiparous	1015.106637	182657.7328	1186.260219	102.5926931	1.930896103	5.436757662	5.03951298
47	Namibia	female	73	multiparous	1638.843219	193518.8446	2058.210147	208.8301763	2.48043289	12.07210729	6.037611507
48	Namibia	male	42	multiparous	3753.458654	205211.4733	1460.226249	201.3281426	1.985789283	7.878729767	6.975537191
49	Namibia	female	134	multiparous	734.9671228	142124.6311	2966.092353	137.4540902	2.403326084	30.2670899	6.721183646
50	Argentina	male	248	multiparous	296.1095074	304470.6441	1505.108437	176.6727886	0.398154279	20.24327382	4.713864067
51	Argentina	female	280	multiparous	837.2347502	193774.3123	876.1881316	96.67717076	0.438950848	8.191898071	4.751430546
52	Argentina	male	437	multiparous	1311.895207	248403.3664	949.9517814	194.2964346	0.558207241	4.58696272	3.654103943
53	Argentina	female	288	multiparous	967.7837568	237315.1603	1159.990689	419.0856227	1.031588958	11.69696619	4.077546722
54	Argentina	male	268	multiparous	1146.511132	225711.4713	816.5204921	256.9077268	0.28439275	5.391939062	4.265357723
55	Argentina	female	87	multiparous	815.7303073	272846.9073	1249.077747	324.2647724	0.22008222	6.871753028	5.293326296
56	Argentina	female	302	multiparous	590.5988199	213049.092	818.2358263	124.8109769	0.213708635	7.336484106	3.71446663
57	Argentina	female	185	multiparous	1394.216807	242351.3852	1025.799715	212.9023079	0.525778236	6.629881782	3.605230184
58	Argentina	female	338	multiparous	254.9662594	194911.2224	761.1473508	110.6662755	0.681480356	7.051720352	4.247089435
59	Argentina	female	255	primiparous	609.1694476	216413.5486	893.9145996	178.0698441	0.238820798	3.291576974	5.552939054
60	Argentina	male	396	primiparous	475.4039646	177474.2459	804.3542149	129.5924043	0.33969246	4.321777879	5.540969215
61	Argentina	female	149	multiparous	1952.702451	294948.2139	1223.91965	184.5451906	1.334326645	10.94568744	2.538175493
62	Argentina	male	397	primiparous	735.2343163	191502.4416	910.8701785	147.327324	1.129928543	9.056660309	2.937733984
63	Argentina	male	222	multiparous	1461.737903	196201.7905	886.9877433	234.4381784	1.690316147	10.01614567	4.346728153
64	Argentina	female	329	multiparous	460.7053652	224671.8002	883.4814191	155.4273954	0.309576001	3.316749939	3.980979699
65	Argentina	male	137	multiparous	613.1930413	265027.6073	1162.134361	259.4982054	0.76130318	4.556739527	6.065684249
66	Argentina	female	74	multiparous	1450.692241	247920.2299	1264.96334	363.4926291	0.361568225	10.17062037	9.081465883
67	Argentina	male	135	multiparous	976.8388759	214069.7892	800.0426948	261.9681929	0.375551274	6.690221913	3.962574878
68	Argentina	female	273	multiparous	679.1379108	220210.7312	969.5682112	89.51622611	0.711741707	7.840044528	4.091792033
69	Argentina	female	175	multiparous	516.8236422	190503.1138	710.8984342	106.3779742	0.408147966	5.390666201	3.995808251
70	Argentina	male	81	multiparous	2008.092494	295721.508	1277.821651	405.2284863	0.309492488	6.399679955	4.396118825
